# Supplementary material for: The Influence of Brief Outing and Temporary Fostering Programs on Shelter Dog Welfare
Source: Animals (Basel). 2023 Nov 15;13(22):3528. doi: 10.3390/ani13223528 (PMC10668817; doi:10.3390/ani13223528)
Supplement: Supplementary file 1 [file animals-13-03528-s001.zip]

Archive with 1 entries (1 files):
- animals-2671651-supplementary.pdf
